# Supplementary material for: Two new deraeocorine plant bug species from Japan (Heteroptera, Miridae, Deraeocorinae)
Source: Zookeys. 2018 Nov 15;(796):163–74. doi: 10.3897/zookeys.796.21243 (PMC6250778; doi:10.3897/zookeys.796.21243)
Supplement: XML Treatment for Fingulus henrytomi [file zookeys.796.21243-treatment1.xml]

<!DOCTYPE tp:taxon-treatment
  PUBLIC "-//TaxonX//DTD Taxonomic Treatment Publishing DTD v0 20100105//EN" "tax-treatment-NSO.dtd">
<tp:taxon-treatment xmlns:tp="http://www.plazi.org/taxpub"><tp:treatment-meta><kwd-group><label>Taxon classification</label><kwd><named-content xmlns:xlink="http://www.w3.org/1999/xlink" content-type="kingdom">Animalia</named-content></kwd><kwd><named-content xmlns:xlink="http://www.w3.org/1999/xlink" content-type="order">Heteroptera</named-content></kwd><kwd><named-content xmlns:xlink="http://www.w3.org/1999/xlink" content-type="family">Miridae</named-content></kwd></kwd-group><mixed-citation publication-type="journal"><person-group><name><surname>Nakatani</surname><given-names>Yukinobu</given-names></name><name><surname>Yasunaga</surname><given-names>Tomohide</given-names></name></person-group><article-title>Two new deraeocorine plant bug species from Japan (<tp:taxon-name><tp:taxon-name-part taxon-name-part-type="suborder">Heteroptera</tp:taxon-name-part></tp:taxon-name>, <tp:taxon-name><tp:taxon-name-part taxon-name-part-type="family">Miridae</tp:taxon-name-part></tp:taxon-name>, <tp:taxon-name><tp:taxon-name-part taxon-name-part-type="subfamily">Deraeocorinae</tp:taxon-name-part></tp:taxon-name>)</article-title><source>Zookeys</source><day>15</day><month>11</month><year>2018</year><volume>2018</volume><issue>796</issue><fpage>163</fpage><lpage>174</lpage><pub-id pub-id-type="doi">10.3897/zookeys.796.21243</pub-id></mixed-citation></tp:treatment-meta><tp:nomenclature><tp:taxon-name>
              <tp:taxon-name-part taxon-name-part-type="genus" reg="Fingulus">Fingulus</tp:taxon-name-part>
              <tp:taxon-name-part taxon-name-part-type="species" reg="henrytomi">henrytomi</tp:taxon-name-part>
              <object-id xmlns:xlink="http://www.w3.org/1999/xlink" content-type="zoobank" xlink:type="simple">http://zoobank.org/A0CE92C6-82DF-4C82-AB18-2975CEA5E64A</object-id>
            </tp:taxon-name><tp:taxon-status xmlns:xlink="http://www.w3.org/1999/xlink" xlink:type="simple">sp. n.</tp:taxon-status><xref ref-type="fig" rid="F1">Figs 4</xref><xref ref-type="fig" rid="F2">, 8–9</xref><xref ref-type="fig" rid="F4">, 19–22</xref></tp:nomenclature><tp:treatment-sec sec-type="type material" id="SECID0E2EAE"><title>Type material.</title><p>Holotype: ♀, <bold>Japan</bold>: Shikoku, Kochi, Monobe, Nishikuma-keikoku, 5.VIII.2000, M. Takai (AMNH_PBI 00380591) (<abbrev xmlns:xlink="http://www.w3.org/1999/xlink" content-type="institution" xlink:title="Agro-Environmental Sciences, NARO" id="ABBRID0EDFAE" xlink:type="simple">NIAES</abbrev>). <bold>Paratype</bold>: 1♀, Nagasaki, Tsushima Island, Mt. Tatera, <named-content xmlns:xlink="http://www.w3.org/1999/xlink" content-type="dwc:verbatimCoordinates" xlink:type="simple"><named-content content-type="geo-json" specific-use="{&#34;type&#34;:&#34;Point&#34;,&#34;coordinates&#34;:[129.225000,34.150000]}" id="NCID0ENFAE" xlink:type="simple">34°09'00"N, 129°13'30"E</named-content></named-content>, 25 Sep 1993, T. Yasunaga (AMNH_PBI 00380592) (<abbrev xmlns:xlink="http://www.w3.org/1999/xlink" xlink:title="T. Yasunaga Collection" id="ABBRID0ESFAE" xlink:type="simple">TYCN</abbrev>)</p></tp:treatment-sec><tp:treatment-sec sec-type="diagnosis" id="SECID0EWFAE"><title>Diagnosis.</title><p>Dorsum dark brown with a pair of pale markings on hemelytra; head slightly pale; pronotum trapeziform, strongly convex; femora and bases of tibiae infuscate. In general appearance, this new species resembles <italic><tp:taxon-name><tp:taxon-name-part taxon-name-part-type="genus" reg="Fingulus">F.</tp:taxon-name-part><tp:taxon-name-part taxon-name-part-type="species" reg="collaris">collaris</tp:taxon-name-part></tp:taxon-name></italic> Miyamoto, from which it can be distinguished by its hemelytral coloration.</p></tp:treatment-sec><tp:treatment-sec sec-type="description" id="SECID0EHGAE"><title>Description.</title><p><bold>Female</bold>: Body dark chestnut brown with a pair of paler markings on hemelytra, highly polished and punctate. Head slightly paler than remainder of body, suddenly restricted anterior to compound eye; tip of tylus infuscate; jugum, lorum, and gena paler than frons; vertex somewhat depressed; postocular part elongate, neck-like; buccula tinged with red. Antennal segment I dark chestnut brown, apparently thicker than other segments; segments II–IV pale yellowish brown. Labium castaneous; apical 1/3 of segment III pale brown. Pronotum entirely dark chestnut brown, highly polished and punctate, trapeziform and strongly convex; posterior margin rounded; collar flattened and weakly punctate; prosternum somewhat pale, conically projecting; ostiolar peritreme whitish yellow. Hemelytra widely dark chestnut brown except marking on basal 1/3 of corium brown. Membrane infuscate adjacent to red-tinged vein. Femora dark reddish brown; tibiae pale yellow except base infuscate; tarsi pale yellow. Abdomen dark chestnut brown.</p></tp:treatment-sec><tp:treatment-sec sec-type="description" id="SECID0EPGAE"><title>Measurements.</title><p>(♀). Total body length: 3.64–4.17; width head across eyes: 0.50–0.59; width vertex: 0.15; length labium: 1.23–1.38; length of antennal segments I–IV: 0.41–0.43, 1.07–1.11, 0.83–0.86, 0.49–0.50; length pronotum including collar: 1.10–1.18; width base of pronotum: 1.41–1.48; maximum width across hemelytra: 1.65–1.70; length of hind femur, tibia, and tarsus: 1.20–1.48, 1.47–1.55, 0.30–0.32.</p></tp:treatment-sec><tp:treatment-sec sec-type="etymology" id="SECID0EUGAE"><title>Etymology.</title><p>Named in honor of Dr. Thomas J. (Tom) Henry, our honorable friend and mentor.</p></tp:treatment-sec><tp:treatment-sec sec-type="distribution" id="SECID0EZGAE"><title>Distribution.</title><p>Japan (Shikoku: Kochi Pref., Tsushima Island).</p></tp:treatment-sec><tp:treatment-sec sec-type="biology" id="SECID0E5GAE"><title>Biology.</title><p>The habits of this new species remain unknown; the only information is that the type specimens were collected by using a UV light trap or sweeping broadleaf trees.</p></tp:treatment-sec><tp:treatment-sec sec-type="remarks" id="SECID0EDHAE"><title>Remarks.</title><p>This new species can be distinguished from its congeners by the coloration described above. Based on the generally ovoid body and rather weakly porrect head, our new species is assumed to be most closely related to <italic><tp:taxon-name><tp:taxon-name-part taxon-name-part-type="genus" reg="Fingulus">F.</tp:taxon-name-part><tp:taxon-name-part taxon-name-part-type="species" reg="collaris">collaris</tp:taxon-name-part></tp:taxon-name></italic>. As in certain other congeners, the population density of <italic><tp:taxon-name><tp:taxon-name-part taxon-name-part-type="genus" reg="Fingulus">F.</tp:taxon-name-part><tp:taxon-name-part taxon-name-part-type="species" reg="henrytomi">henrytomi</tp:taxon-name-part></tp:taxon-name></italic> is extremely low, as only two females have been collected, in spite of our continuing efforts and those of our enthusiastic colleagues to find additional specimens.</p><fig id="F1" position="float" orientation="portrait"><label>Figures 1–7.</label><caption><p>Habitus images of <italic><tp:taxon-name><tp:taxon-name-part taxon-name-part-type="genus" reg="Fingulus">Fingulus</tp:taxon-name-part></tp:taxon-name></italic> spp. and <italic><tp:taxon-name><tp:taxon-name-part taxon-name-part-type="genus" reg="Stethoconus">Stethoconus</tp:taxon-name-part></tp:taxon-name></italic> spp. from Japan. <bold>1</bold><italic><tp:taxon-name><tp:taxon-name-part taxon-name-part-type="genus" reg="Fingulus">F.</tp:taxon-name-part><tp:taxon-name-part taxon-name-part-type="species" reg="collaris">collaris</tp:taxon-name-part></tp:taxon-name></italic> from Ishigaki Island. Ryukyus <bold>2</bold><italic><tp:taxon-name><tp:taxon-name-part taxon-name-part-type="genus" reg="Fingulus">F.</tp:taxon-name-part><tp:taxon-name-part taxon-name-part-type="species" reg="longicornis">longicornis</tp:taxon-name-part></tp:taxon-name></italic> from Amami Island, Ryukyus <bold>3</bold><italic><tp:taxon-name><tp:taxon-name-part taxon-name-part-type="genus" reg="Fingulus">F.</tp:taxon-name-part><tp:taxon-name-part taxon-name-part-type="species" reg="takahashii">takahashii</tp:taxon-name-part></tp:taxon-name></italic> from Ishigaki Island <bold>4</bold><italic><tp:taxon-name><tp:taxon-name-part taxon-name-part-type="genus" reg="Fingulus">F.</tp:taxon-name-part><tp:taxon-name-part taxon-name-part-type="species" reg="henrytomi">henrytomi</tp:taxon-name-part></tp:taxon-name></italic> sp. n. from Kochi, Shikoku, holotype, female <bold>5</bold><italic><tp:taxon-name><tp:taxon-name-part taxon-name-part-type="genus" reg="Stethoconus">S.</tp:taxon-name-part><tp:taxon-name-part taxon-name-part-type="species" reg="japonicus">japonicus</tp:taxon-name-part></tp:taxon-name></italic> preying on <italic><tp:taxon-name><tp:taxon-name-part taxon-name-part-type="genus" reg="Stephanitis">Stephanitis</tp:taxon-name-part><tp:taxon-name-part taxon-name-part-type="species" reg="pyrioides">pyrioides</tp:taxon-name-part></tp:taxon-name></italic> (Scott) (<tp:taxon-name><tp:taxon-name-part taxon-name-part-type="family">Tingidae</tp:taxon-name-part></tp:taxon-name>), from Ibaraki, Honshu <bold>6</bold><italic><tp:taxon-name><tp:taxon-name-part taxon-name-part-type="genus" reg="Stephanitis">S.</tp:taxon-name-part><tp:taxon-name-part taxon-name-part-type="species" reg="praefectus">praefectus</tp:taxon-name-part></tp:taxon-name></italic> form Ishigaki Island <bold>7</bold><italic><tp:taxon-name><tp:taxon-name-part taxon-name-part-type="genus" reg="Stethoconus">S.</tp:taxon-name-part><tp:taxon-name-part taxon-name-part-type="species" reg="takaii">takaii</tp:taxon-name-part></tp:taxon-name></italic> from Kochi, Holotype, Male.</p></caption><graphic xmlns:xlink="http://www.w3.org/1999/xlink" xlink:href="zookeys-796-163-g001.jpg" position="float" orientation="portrait" xlink:type="simple" id="oo_242654.jpg"/></fig></tp:treatment-sec><tp:treatment-sec><!--Section generated to contain objects referenced in tp:taxon-treatment.--><fig id="F2" position="float" orientation="portrait"><label>Figures 8–11.</label><caption><p>Holotype material of <italic><tp:taxon-name><tp:taxon-name-part taxon-name-part-type="genus" reg="Fingulus">F.</tp:taxon-name-part><tp:taxon-name-part taxon-name-part-type="species" reg="henrytomi">henrytomi</tp:taxon-name-part></tp:taxon-name></italic> (<bold>8–9</bold>) and <italic><tp:taxon-name><tp:taxon-name-part taxon-name-part-type="genus" reg="Stethoconus">S.</tp:taxon-name-part><tp:taxon-name-part taxon-name-part-type="species" reg="takaii">takaii</tp:taxon-name-part></tp:taxon-name></italic> (<bold>10–11</bold>). Scale bar: 2mm.</p></caption><graphic xmlns:xlink="http://www.w3.org/1999/xlink" xlink:href="zookeys-796-163-g002.jpg" position="float" orientation="portrait" xlink:type="simple" id="oo_242655.jpg"/></fig><fig id="F4" position="float" orientation="portrait"><label>Figures 19–24.</label><caption><p>Scanning electron micrographs of <italic><tp:taxon-name><tp:taxon-name-part taxon-name-part-type="genus" reg="Fingulus">Fingulus</tp:taxon-name-part></tp:taxon-name></italic> species. <bold>19–22</bold><italic><tp:taxon-name><tp:taxon-name-part taxon-name-part-type="genus" reg="Fingulus">F.</tp:taxon-name-part><tp:taxon-name-part taxon-name-part-type="species" reg="henrytomi">henrytomi</tp:taxon-name-part></tp:taxon-name></italic><bold>23–24</bold><italic><tp:taxon-name><tp:taxon-name-part taxon-name-part-type="genus" reg="Fingulus">F.</tp:taxon-name-part><tp:taxon-name-part taxon-name-part-type="species" reg="takahashii">takahashii</tp:taxon-name-part></tp:taxon-name></italic><bold>19, 24</bold> head and pronotum <bold>20, 23</bold> hemelytra <bold>21</bold> membrane <bold>22</bold> tarsal claw.</p></caption><graphic xmlns:xlink="http://www.w3.org/1999/xlink" xlink:href="zookeys-796-163-g004.jpg" position="float" orientation="portrait" xlink:type="simple" id="oo_242657.jpg"/></fig></tp:treatment-sec></tp:taxon-treatment>
