# Supplementary material for: Two new deraeocorine plant bug species from Japan (Heteroptera, Miridae, Deraeocorinae)
Source: Zookeys. 2018 Nov 15;(796):163–74. doi: 10.3897/zookeys.796.21243 (PMC6250778; doi:10.3897/zookeys.796.21243)
Supplement: XML Treatment for Stethoconus takaii [file zookeys.796.21243-treatment2.xml]

<!DOCTYPE tp:taxon-treatment
  PUBLIC "-//TaxonX//DTD Taxonomic Treatment Publishing DTD v0 20100105//EN" "tax-treatment-NSO.dtd">
<tp:taxon-treatment xmlns:tp="http://www.plazi.org/taxpub"><tp:treatment-meta><kwd-group><label>Taxon classification</label><kwd><named-content xmlns:xlink="http://www.w3.org/1999/xlink" content-type="kingdom">Animalia</named-content></kwd><kwd><named-content xmlns:xlink="http://www.w3.org/1999/xlink" content-type="order">Heteroptera</named-content></kwd><kwd><named-content xmlns:xlink="http://www.w3.org/1999/xlink" content-type="family">Miridae</named-content></kwd></kwd-group><mixed-citation publication-type="journal"><person-group><name><surname>Nakatani</surname><given-names>Yukinobu</given-names></name><name><surname>Yasunaga</surname><given-names>Tomohide</given-names></name></person-group><article-title>Two new deraeocorine plant bug species from Japan (<tp:taxon-name><tp:taxon-name-part taxon-name-part-type="suborder">Heteroptera</tp:taxon-name-part></tp:taxon-name>, <tp:taxon-name><tp:taxon-name-part taxon-name-part-type="family">Miridae</tp:taxon-name-part></tp:taxon-name>, <tp:taxon-name><tp:taxon-name-part taxon-name-part-type="subfamily">Deraeocorinae</tp:taxon-name-part></tp:taxon-name>)</article-title><source>Zookeys</source><day>15</day><month>11</month><year>2018</year><volume>2018</volume><issue>796</issue><fpage>163</fpage><lpage>174</lpage><pub-id pub-id-type="doi">10.3897/zookeys.796.21243</pub-id></mixed-citation></tp:treatment-meta><tp:nomenclature><tp:taxon-name>
              <tp:taxon-name-part taxon-name-part-type="genus" reg="Stethoconus">Stethoconus</tp:taxon-name-part>
              <tp:taxon-name-part taxon-name-part-type="species" reg="takaii">takaii</tp:taxon-name-part>
              <object-id xmlns:xlink="http://www.w3.org/1999/xlink" content-type="zoobank" xlink:type="simple">http://zoobank.org/10AB9347-913A-4842-9BF0-2777816555E2</object-id>
            </tp:taxon-name><tp:taxon-status xmlns:xlink="http://www.w3.org/1999/xlink" xlink:type="simple">sp. n.</tp:taxon-status><xref ref-type="fig" rid="F1">Figs 7</xref><xref ref-type="fig" rid="F2">, 10–11</xref><xref ref-type="fig" rid="F3">, 13–14</xref><xref ref-type="fig" rid="F3">, 16</xref><xref ref-type="fig" rid="F3">, 18</xref><xref ref-type="fig" rid="F5">, 25–29</xref><xref ref-type="fig" rid="F6">, 32–37</xref><tp:nomenclature-citation-list><tp:nomenclature-citation><tp:taxon-name>
                  <tp:taxon-name-part taxon-name-part-type="genus" reg="Stethoconus">Stethoconus</tp:taxon-name-part>
                  <tp:taxon-name-part taxon-name-part-type="species" reg="japonicus">japonicus</tp:taxon-name-part>
                </tp:taxon-name><comment>: <xref ref-type="bibr" rid="B18">Yasunaga et al. 1997</xref> (part), <xref ref-type="bibr" rid="B9">Nakatani and Yasunaga 2001</xref>(part).</comment></tp:nomenclature-citation></tp:nomenclature-citation-list></tp:nomenclature><tp:treatment-sec sec-type="type material" id="SECID0E6OAE"><title>Type material.</title><p><bold>Holotype</bold>: ♂. <bold>Japan</bold>: Shikoku, Kochi., Agawa, Ino, <named-content xmlns:xlink="http://www.w3.org/1999/xlink" content-type="dwc:verbatimCoordinates" xlink:type="simple"><named-content content-type="geo-json" specific-use="{&#34;type&#34;:&#34;Point&#34;,&#34;coordinates&#34;:[133.390000,33.560000]}" id="NCID0EMPAE" xlink:type="simple">33.56N, 133.39E</named-content></named-content>, 2 Aug 1998, M. Takai (AMNH_PBI 00380593) (<abbrev xmlns:xlink="http://www.w3.org/1999/xlink" content-type="institution" xlink:title="Agro-Environmental Sciences, NARO" id="ABBRID0ERPAE" xlink:type="simple">NIAES</abbrev>). <bold>Paratypes</bold>: [Honshu] 1♀, Shizuoka, Atami alt. 300m, 22 Jul 1996, T. Ueda (<abbrev xmlns:xlink="http://www.w3.org/1999/xlink" content-type="institution" xlink:title="Agro-Environmental Sciences, NARO" id="ABBRID0EYPAE" xlink:type="simple">NIAES</abbrev>); 1♂, Gifu, Gujou, Yamatocho-uchigatani, 28–29 Sep 2004, T. Ueda (<abbrev xmlns:xlink="http://www.w3.org/1999/xlink" content-type="institution" xlink:title="Agro-Environmental Sciences, NARO" id="ABBRID0E4PAE" xlink:type="simple">NIAES</abbrev>); 1♂, Mie, Mt. Hirakura, 23 Jun 1953, Y. Miwa (<abbrev xmlns:xlink="http://www.w3.org/1999/xlink" content-type="institution" xlink:title="Agro-Environmental Sciences, NARO" id="ABBRID0ECQAE" xlink:type="simple">NIAES</abbrev>); 2♂, Osaka, Minoo, 21 Jul 1995, K. Temma (<abbrev xmlns:xlink="http://www.w3.org/1999/xlink" content-type="institution" xlink:title="Agro-Environmental Sciences, NARO" id="ABBRID0EHQAE" xlink:type="simple">NIAES</abbrev>); 1♂, Hyogo, Inagawa, Tsukunami, at light, 12 Jun 1997, Y. Nakatani (<abbrev xmlns:xlink="http://www.w3.org/1999/xlink" content-type="institution" xlink:title="Agro-Environmental Sciences, NARO" id="ABBRID0EMQAE" xlink:type="simple">NIAES</abbrev>); 1♂, Nara, Kawakami, Shionoha, at light, 15 Jun 1993, Y. Nakatani (<abbrev xmlns:xlink="http://www.w3.org/1999/xlink" content-type="institution" xlink:title="Agro-Environmental Sciences, NARO" id="ABBRID0ERQAE" xlink:type="simple">NIAES</abbrev>); 6♂1♀, Nara, Kawakami, Kitamata, at light, 15 Jun 1993, Y. Nakatani (<named-content xmlns:xlink="http://www.w3.org/1999/xlink" content-type="dwc:institutional_code" xlink:type="simple">AMNH</named-content> &amp; <abbrev xmlns:xlink="http://www.w3.org/1999/xlink" content-type="institution" xlink:title="Agro-Environmental Sciences, NARO" id="ABBRID0E2QAE" xlink:type="simple">NIAES</abbrev>); 2♂, Nara, Kamikitayama, Mt. Wasamata, at light, 9 Aug 1995, T. Hirowatari &amp; Y. Sawada (<abbrev xmlns:xlink="http://www.w3.org/1999/xlink" content-type="institution" xlink:title="Agro-Environmental Sciences, NARO" id="ABBRID0EARAE" xlink:type="simple">NIAES</abbrev>); 1♂: Wakayama, Kumanogawa, Doro Valley, Tamakiguchi, <named-content xmlns:xlink="http://www.w3.org/1999/xlink" content-type="dwc:verbatimCoordinates" xlink:type="simple"><named-content content-type="geo-json" specific-use="{&#34;type&#34;:&#34;Point&#34;,&#34;coordinates&#34;:[135.873056,33.898056]}" id="NCID0EIRAE" xlink:type="simple">33°53'53"N, 135°52'23"E</named-content></named-content>, 15 Jun 1993, S. Gotoh (AMNH_PBI 00380594) (<abbrev xmlns:xlink="http://www.w3.org/1999/xlink" xlink:title="T. Yasunaga Collection" id="ABBRID0ENRAE" xlink:type="simple">TYCN</abbrev>); 1♂, Wakayama, Shingu, Shirami, 9 Sep 1999, K. Temma (<abbrev xmlns:xlink="http://www.w3.org/1999/xlink" content-type="institution" xlink:title="Agro-Environmental Sciences, NARO" id="ABBRID0ERRAE" xlink:type="simple">NIAES</abbrev>). [Shikoku] 1♀, same data as for holotype (<abbrev xmlns:xlink="http://www.w3.org/1999/xlink" xlink:title="T. Yasunaga Collection" id="ABBRID0EWRAE" xlink:type="simple">TYCN</abbrev>).</p><fig id="F2" position="float" orientation="portrait"><label>Figures 8–11.</label><caption><p>Holotype material of <italic><tp:taxon-name><tp:taxon-name-part taxon-name-part-type="genus" reg="Fingulus">F.</tp:taxon-name-part><tp:taxon-name-part taxon-name-part-type="species" reg="henrytomi">henrytomi</tp:taxon-name-part></tp:taxon-name></italic> (<bold>8–9</bold>) and <italic><tp:taxon-name><tp:taxon-name-part taxon-name-part-type="genus" reg="Stethoconus">S.</tp:taxon-name-part><tp:taxon-name-part taxon-name-part-type="species" reg="takaii">takaii</tp:taxon-name-part></tp:taxon-name></italic> (<bold>10–11</bold>). Scale bar: 2mm.</p></caption><graphic xmlns:xlink="http://www.w3.org/1999/xlink" xlink:href="zookeys-796-163-g002.jpg" position="float" orientation="portrait" xlink:type="simple" id="oo_242655.jpg"/></fig></tp:treatment-sec><tp:treatment-sec sec-type="diagnosis" id="SECID0EBTAE"><title>Diagnosis.</title><p>Coloration generally dark; antennal segment II, or at least basal and apical 1/3, darkened; areas between pronotal punctures rather smooth; scutellum weakly elevated and blackish; mesepimeron blackish; abdomen mostly blackish.</p></tp:treatment-sec><tp:treatment-sec sec-type="description" id="SECID0EGTAE"><title>Description.</title><p>Body generally maculate; dorsum shiny, densely clothed with long erect yellowish setae. Head shiny yellowish brown; brown stripe on vertex. Antenna dark brown; basal 1/3 or half of segment I somewhat pale, sometimes tinged with red; middle portion of segment II sometimes pale; base of segment III pale. Labium yellowish brown except tip brown, reaching anterior margin of mesosternum. Pronotum dark brown with yellowish quotation mark-shaped markings, strongly convex and distinctly punctate, densely covered with long erect yellowish setae; collar yellowish brown with dark base punctate, length 0.56 of width; triangular yellowish marking on mesal calli; short longitudinal whitish stripe on base of disc; posterior margin narrowly pale; areas between punctures on disc somewhat swollen but not calloused; prosternum yellowish brown, conically projecting. Scutellum entirely dark, gradually elevated to posterior with rounded carinate process; meso- and metapleura dark except for ostiolar peritreme whitish yellow. Hemelytron smooth, shiny and transparent with two transverse brown bands; anterior 1/4 and posterior half dark brown; mesal half of posterior end of corium brown, both sides of marking connected with posterior transverse band; posterior part of embolium narrowly brown; posterior part of cuneus and membrane veins tinged with brown. Legs pale yellowish brown; hind femur with apical 1/3 brown or with red band. Abdomen almost entirely dark brown in male, lateral half of segments II, IV and VII yellowish brown in female; marking on female segment II convex. Male genitalia as in Figs <xref ref-type="fig" rid="F6">32–37</xref>. Sensory lobe of left paramere slightly swollen near base; right paramere simple; endosoma with spiculate sclerite at base, lacking lobal sclerite.</p><fig id="F3" position="float" orientation="portrait"><label>Figures 12–18.</label><caption><p>Magnified images of <italic><tp:taxon-name><tp:taxon-name-part taxon-name-part-type="genus" reg="Stethoconus">Stethoconus</tp:taxon-name-part></tp:taxon-name></italic> species. <bold>12–14</bold> Heads and antennae <bold>15–16</bold> scutellum, lateral aspects <bold>17–18</bold> pleura <bold>12, 15, 17</bold><italic><tp:taxon-name><tp:taxon-name-part taxon-name-part-type="genus" reg="Stethoconus">S.</tp:taxon-name-part><tp:taxon-name-part taxon-name-part-type="species" reg="japonicus">japonicus</tp:taxon-name-part></tp:taxon-name></italic><bold>13–14, 16, 18</bold><italic><tp:taxon-name><tp:taxon-name-part taxon-name-part-type="genus" reg="Stethoconus">S.</tp:taxon-name-part><tp:taxon-name-part taxon-name-part-type="species" reg="takaii">takaii</tp:taxon-name-part></tp:taxon-name></italic>.</p></caption><graphic xmlns:xlink="http://www.w3.org/1999/xlink" xlink:href="zookeys-796-163-g003.jpg" position="float" orientation="portrait" xlink:type="simple" id="oo_242656.jpg"/></fig></tp:treatment-sec><tp:treatment-sec sec-type="description" id="SECID0EEVAE"><title>Measurements</title><p>(♂/♀). Total body length: 3.70–4.45/4.19–4.62; width head across eyes: 0.74–0.80/0.75–0.85; width vertex: 0.28–0.30/0.33–0.37; length of labium; 0.92–0.97/0.98–1.10; length of antennal segments I–IV: 0.33–0.38/0.44–0.50, 1.40–1.58/1.44–1.65, 0.38–0.43/0.44–0.60, 0.33–0.41/0.33–0.36; length of pronotum including collar: 1.00–1.08/1.0–1.26; width base of pronotum: 1.45–1.60/1.66–1.81; maximum width across hemelytra: 1.80–20.4/2.04–2.21; length of hind femur, tibia, and tarsus: 1.28–1.45/1.52–1.68, 1.69–2.01/1.61–2.18, 0.27–0.30/0.29–0.36.</p></tp:treatment-sec><tp:treatment-sec sec-type="distribution" id="SECID0EJVAE"><title>Distribution.</title><p>Japan (Shikoku: Kochi Pref., Tsushima Island).</p></tp:treatment-sec><tp:treatment-sec sec-type="etymology" id="SECID0EOVAE"><title>Etymology.</title><p>Named after Mr. Mikio Takai, who first suggested the presence of this new species.</p></tp:treatment-sec><tp:treatment-sec sec-type="biology" id="SECID0ETVAE"><title>Biology.</title><p>According to Mr. M. Takai (pers. obs.), <italic><tp:taxon-name><tp:taxon-name-part taxon-name-part-type="genus" reg="Stethoconus">Stethoconus</tp:taxon-name-part><tp:taxon-name-part taxon-name-part-type="species" reg="takaii">takaii</tp:taxon-name-part></tp:taxon-name></italic> was associated with a colony of <italic><tp:taxon-name><tp:taxon-name-part taxon-name-part-type="genus" reg="Stephanitis">Stephanitis</tp:taxon-name-part><tp:taxon-name-part taxon-name-part-type="species" reg="yasumatsui">yasumatsui</tp:taxon-name-part></tp:taxon-name></italic> Takeya, 1951 (<tp:taxon-name><tp:taxon-name-part taxon-name-part-type="family">Tingidae</tp:taxon-name-part></tp:taxon-name>) on an evergreen broadleaf tree, <italic><tp:taxon-name><tp:taxon-name-part taxon-name-part-type="genus" reg="Trochodendron">Trochodendron</tp:taxon-name-part><tp:taxon-name-part taxon-name-part-type="species" reg="aralioides">aralioides</tp:taxon-name-part></tp:taxon-name></italic> Siebold et Zucc. (<tp:taxon-name><tp:taxon-name-part taxon-name-part-type="family">Trochodendraceae</tp:taxon-name-part></tp:taxon-name>). This tingid species is assumed to be a prey item for the mirid.</p><fig id="F4" position="float" orientation="portrait"><label>Figures 19–24.</label><caption><p>Scanning electron micrographs of <italic><tp:taxon-name><tp:taxon-name-part taxon-name-part-type="genus" reg="Fingulus">Fingulus</tp:taxon-name-part></tp:taxon-name></italic> species. <bold>19–22</bold><italic><tp:taxon-name><tp:taxon-name-part taxon-name-part-type="genus" reg="Fingulus">F.</tp:taxon-name-part><tp:taxon-name-part taxon-name-part-type="species" reg="henrytomi">henrytomi</tp:taxon-name-part></tp:taxon-name></italic><bold>23–24</bold><italic><tp:taxon-name><tp:taxon-name-part taxon-name-part-type="genus" reg="Fingulus">F.</tp:taxon-name-part><tp:taxon-name-part taxon-name-part-type="species" reg="takahashii">takahashii</tp:taxon-name-part></tp:taxon-name></italic><bold>19, 24</bold> head and pronotum <bold>20, 23</bold> hemelytra <bold>21</bold> membrane <bold>22</bold> tarsal claw.</p></caption><graphic xmlns:xlink="http://www.w3.org/1999/xlink" xlink:href="zookeys-796-163-g004.jpg" position="float" orientation="portrait" xlink:type="simple" id="oo_242657.jpg"/></fig></tp:treatment-sec><tp:treatment-sec sec-type="remarks" id="SECID0E1YAE"><title>Remarks.</title><p>The male genital structure of this new species is similar to that of <italic><tp:taxon-name><tp:taxon-name-part taxon-name-part-type="genus" reg="Stethoconus">S.</tp:taxon-name-part><tp:taxon-name-part taxon-name-part-type="species" reg="japonicus">japonicus</tp:taxon-name-part></tp:taxon-name></italic> except for the shape of the left paramere. <italic><tp:taxon-name><tp:taxon-name-part taxon-name-part-type="genus" reg="Stethoconus">Stethoconus</tp:taxon-name-part><tp:taxon-name-part taxon-name-part-type="species" reg="takaii">takaii</tp:taxon-name-part></tp:taxon-name></italic> can be distinguished from the latter by the following characters. Antennal segment II dark, if middle pale, at least basal 1/3 infuscate (Figs <xref ref-type="fig" rid="F3">12–14</xref>); areas between punctures on pronotum weakly swollen, but not calloused (Figs <xref ref-type="fig" rid="F5">25–26</xref>, <xref ref-type="fig" rid="F5">30–31</xref>); scutellum weakly elevated and dark without marking (Figs <xref ref-type="fig" rid="F3">15–16</xref>); pale marking on mesepimeron absent (Figs <xref ref-type="fig" rid="F3">17–18</xref>); basal part of left paramere somewhat swollen. Some specimens of the new species have been misidentified as <italic><tp:taxon-name><tp:taxon-name-part taxon-name-part-type="genus" reg="Stethoconus">S.</tp:taxon-name-part><tp:taxon-name-part taxon-name-part-type="species" reg="japonicus">japonicus</tp:taxon-name-part></tp:taxon-name></italic> (<xref ref-type="bibr" rid="B18">Yasunaga et al. 1997</xref>, <xref ref-type="bibr" rid="B9">Nakatani and Yasunaga 2001</xref>). The description and illustration by <xref ref-type="bibr" rid="B10">Nawa (1910)</xref>, on which the specific name <italic><tp:taxon-name><tp:taxon-name-part taxon-name-part-type="genus" reg="Stethoconus">S.</tp:taxon-name-part><tp:taxon-name-part taxon-name-part-type="species" reg="japonicus">japonicus</tp:taxon-name-part></tp:taxon-name></italic> was based (<xref ref-type="bibr" rid="B12">Schumacher 1917</xref>; see also <xref ref-type="bibr" rid="B17">Yasunaga et al. 1996</xref>), unequivocally correspond to what has been identified as <italic><tp:taxon-name><tp:taxon-name-part taxon-name-part-type="genus" reg="Stethoconus">S.</tp:taxon-name-part><tp:taxon-name-part taxon-name-part-type="species" reg="japonicus">japonicus</tp:taxon-name-part></tp:taxon-name></italic> (with only an apically infuscate antennal segment II and a yellow marking on scutellum).</p><fig id="F5" position="float" orientation="portrait"><label>Figures 25–31.</label><caption><p>Scanning electron micrographs of <italic><tp:taxon-name><tp:taxon-name-part taxon-name-part-type="genus" reg="Stethoconus">Stethoconus</tp:taxon-name-part></tp:taxon-name></italic> species. <bold>25–29</bold><italic><tp:taxon-name><tp:taxon-name-part taxon-name-part-type="genus" reg="Stethoconus">S.</tp:taxon-name-part><tp:taxon-name-part taxon-name-part-type="species" reg="takaii">takaii</tp:taxon-name-part></tp:taxon-name></italic><bold>30</bold><italic><tp:taxon-name><tp:taxon-name-part taxon-name-part-type="genus" reg="Stethoconus">S.</tp:taxon-name-part><tp:taxon-name-part taxon-name-part-type="species" reg="japonicus">japonicus</tp:taxon-name-part></tp:taxon-name></italic><bold>31</bold><italic><tp:taxon-name><tp:taxon-name-part taxon-name-part-type="genus" reg="Stethoconus">S.</tp:taxon-name-part><tp:taxon-name-part taxon-name-part-type="species" reg="praefectus">praefectus</tp:taxon-name-part></tp:taxon-name></italic><bold>27</bold> tarsus <bold>28</bold> tarsal claw <bold>29</bold> terminal abdomen.</p></caption><graphic xmlns:xlink="http://www.w3.org/1999/xlink" xlink:href="zookeys-796-163-g005.jpg" position="float" orientation="portrait" xlink:type="simple" id="oo_242658.jpg"/></fig><fig id="F6" position="float" orientation="portrait"><label>Figures 32–37.</label><caption><p>Male genitalia of <italic><tp:taxon-name><tp:taxon-name-part taxon-name-part-type="genus" reg="Stethoconus">S.</tp:taxon-name-part><tp:taxon-name-part taxon-name-part-type="species" reg="takaii">takaii</tp:taxon-name-part></tp:taxon-name></italic>. <bold>32–33</bold> Pygophore <bold>34–35</bold> left paramere <bold>36–37</bold> endosoma. Abbreviations: HS = hypophysis, SL = sensory lobe, SG = Secondary gonophore.</p></caption><graphic xmlns:xlink="http://www.w3.org/1999/xlink" xlink:href="zookeys-796-163-g006.jpg" position="float" orientation="portrait" xlink:type="simple" id="oo_242659.jpg"/></fig></tp:treatment-sec><tp:treatment-sec><!--Section generated to contain objects referenced in tp:taxon-treatment.--><fig id="F1" position="float" orientation="portrait"><label>Figures 1–7.</label><caption><p>Habitus images of <italic><tp:taxon-name><tp:taxon-name-part taxon-name-part-type="genus" reg="Fingulus">Fingulus</tp:taxon-name-part></tp:taxon-name></italic> spp. and <italic><tp:taxon-name><tp:taxon-name-part taxon-name-part-type="genus" reg="Stethoconus">Stethoconus</tp:taxon-name-part></tp:taxon-name></italic> spp. from Japan. <bold>1</bold><italic><tp:taxon-name><tp:taxon-name-part taxon-name-part-type="genus" reg="Fingulus">F.</tp:taxon-name-part><tp:taxon-name-part taxon-name-part-type="species" reg="collaris">collaris</tp:taxon-name-part></tp:taxon-name></italic> from Ishigaki Island. Ryukyus <bold>2</bold><italic><tp:taxon-name><tp:taxon-name-part taxon-name-part-type="genus" reg="Fingulus">F.</tp:taxon-name-part><tp:taxon-name-part taxon-name-part-type="species" reg="longicornis">longicornis</tp:taxon-name-part></tp:taxon-name></italic> from Amami Island, Ryukyus <bold>3</bold><italic><tp:taxon-name><tp:taxon-name-part taxon-name-part-type="genus" reg="Fingulus">F.</tp:taxon-name-part><tp:taxon-name-part taxon-name-part-type="species" reg="takahashii">takahashii</tp:taxon-name-part></tp:taxon-name></italic> from Ishigaki Island <bold>4</bold><italic><tp:taxon-name><tp:taxon-name-part taxon-name-part-type="genus" reg="Fingulus">F.</tp:taxon-name-part><tp:taxon-name-part taxon-name-part-type="species" reg="henrytomi">henrytomi</tp:taxon-name-part></tp:taxon-name></italic> sp. n. from Kochi, Shikoku, holotype, female <bold>5</bold><italic><tp:taxon-name><tp:taxon-name-part taxon-name-part-type="genus" reg="Stethoconus">S.</tp:taxon-name-part><tp:taxon-name-part taxon-name-part-type="species" reg="japonicus">japonicus</tp:taxon-name-part></tp:taxon-name></italic> preying on <italic><tp:taxon-name><tp:taxon-name-part taxon-name-part-type="genus" reg="Stephanitis">Stephanitis</tp:taxon-name-part><tp:taxon-name-part taxon-name-part-type="species" reg="pyrioides">pyrioides</tp:taxon-name-part></tp:taxon-name></italic> (Scott) (<tp:taxon-name><tp:taxon-name-part taxon-name-part-type="family">Tingidae</tp:taxon-name-part></tp:taxon-name>), from Ibaraki, Honshu <bold>6</bold><italic><tp:taxon-name><tp:taxon-name-part taxon-name-part-type="genus" reg="Stephanitis">S.</tp:taxon-name-part><tp:taxon-name-part taxon-name-part-type="species" reg="praefectus">praefectus</tp:taxon-name-part></tp:taxon-name></italic> form Ishigaki Island <bold>7</bold><italic><tp:taxon-name><tp:taxon-name-part taxon-name-part-type="genus" reg="Stethoconus">S.</tp:taxon-name-part><tp:taxon-name-part taxon-name-part-type="species" reg="takaii">takaii</tp:taxon-name-part></tp:taxon-name></italic> from Kochi, Holotype, Male.</p></caption><graphic xmlns:xlink="http://www.w3.org/1999/xlink" xlink:href="zookeys-796-163-g001.jpg" position="float" orientation="portrait" xlink:type="simple" id="oo_242654.jpg"/></fig></tp:treatment-sec><ref-list><ref id="B18"><mixed-citation xmlns:xlink="http://www.w3.org/1999/xlink" xlink:type="simple"><person-group><name name-style="western"><surname>Yasunaga</surname><given-names>T</given-names></name><name name-style="western"><surname>Takai</surname><given-names>M</given-names></name><name name-style="western"><surname>Nakatani</surname><given-names>Y</given-names></name></person-group> (<year>1997</year>) <article-title>Species of the genus <italic><tp:taxon-name><tp:taxon-name-part taxon-name-part-type="genus">Stethoconus</tp:taxon-name-part></tp:taxon-name></italic> of Japan (<tp:taxon-name><tp:taxon-name-part taxon-name-part-type="suborder">Heteroptera</tp:taxon-name-part></tp:taxon-name>, <tp:taxon-name><tp:taxon-name-part taxon-name-part-type="family">Miridae</tp:taxon-name-part></tp:taxon-name>): predaceous deraeocorine plant bugs associated with lace bugs (<tp:taxon-name><tp:taxon-name-part taxon-name-part-type="family">Tingidae</tp:taxon-name-part></tp:taxon-name>).</article-title><source>Applied Entomology and Zoology</source><volume>32</volume>: <fpage>261</fpage>–<lpage>264</lpage>. <ext-link xlink:type="simple" ext-link-type="doi" xlink:href="10.1303/aez.32.261">https://doi.org/10.1303/aez.32.261</ext-link></mixed-citation></ref><ref id="B9"><mixed-citation xmlns:xlink="http://www.w3.org/1999/xlink" xlink:type="simple"><person-group><name name-style="western"><surname>Nakatani</surname><given-names>Y</given-names></name><name name-style="western"><surname>Yasunaga</surname><given-names>T</given-names></name></person-group> (<year>2001</year>) <article-title>Subfamily <tp:taxon-name><tp:taxon-name-part taxon-name-part-type="subfamily">Deraeocorinae</tp:taxon-name-part></tp:taxon-name> Douglas et Scott, 1865.</article-title> In: <person-group><name name-style="western"><surname>Yasunaga</surname><given-names>T</given-names></name><name name-style="western"><surname>Takai</surname><given-names>M</given-names></name><name name-style="western"><surname>Kawasawa</surname><given-names>T</given-names></name></person-group> (<role>Eds</role>) <issue-title>A Field Guide to Japanese Bugs II.</issue-title><source>Zenkoku Noson Kyoiku Kyokai Publ. Co. Ltd., Tokyo, 41–48</source>, <fpage>191</fpage>–<lpage>205</lpage>. [In Japanese]</mixed-citation></ref><ref id="B10"><mixed-citation xmlns:xlink="http://www.w3.org/1999/xlink" xlink:type="simple"><person-group><name name-style="western"><surname>Nawa</surname><given-names>U</given-names></name></person-group> (<year>1910</year>) <article-title>[A new natural enemy of <italic><tp:taxon-name><tp:taxon-name-part taxon-name-part-type="genus">Tingis</tp:taxon-name-part><tp:taxon-name-part taxon-name-part-type="species">pyrioides</tp:taxon-name-part></tp:taxon-name></italic> Scott].</article-title><source>Insect World</source><volume>14</volume>: <fpage>414</fpage>–<lpage>416</lpage>. [pl 16; in Japanese]</mixed-citation></ref><ref id="B12"><mixed-citation xmlns:xlink="http://www.w3.org/1999/xlink" xlink:type="simple"><person-group><name name-style="western"><surname>Schumacher</surname><given-names>F</given-names></name></person-group> (<year>1917</year>) Über die Gattung <italic><tp:taxon-name><tp:taxon-name-part taxon-name-part-type="genus">Stethoconus</tp:taxon-name-part></tp:taxon-name></italic> Flor. (Hem. Het. Caps.). Sitzungsberichte der Gesellschaft der Naturforschenden Freunde zu Berlin 6: 344–346 (1916).</mixed-citation></ref><ref id="B17"><mixed-citation xmlns:xlink="http://www.w3.org/1999/xlink" xlink:type="simple"><person-group><name name-style="western"><surname>Yasunaga</surname><given-names>T</given-names></name><name name-style="western"><surname>Miyamoto</surname><given-names>S</given-names></name><name name-style="western"><surname>Kerzhner</surname><given-names>IM</given-names></name></person-group> (<year>1996</year>) <article-title>Type specimens and identity of the mirid species described by Japanese authors in 1906–1917 (<tp:taxon-name><tp:taxon-name-part taxon-name-part-type="suborder">Heteroptera</tp:taxon-name-part></tp:taxon-name>: <tp:taxon-name><tp:taxon-name-part taxon-name-part-type="family">Miridae</tp:taxon-name-part></tp:taxon-name>).</article-title><source>Zoosystematica Rossica</source><volume>5</volume>: <fpage>91</fpage>–<lpage>94</lpage>.</mixed-citation></ref></ref-list></tp:taxon-treatment>
